# Supplementary material for: MyoD Over-Expression Rescues GST-bFGF Repressed Myogenesis
Source: Int J Mol Sci. 2024 Apr 13;25(8):4308. doi: 10.3390/ijms25084308 (PMC11050597; doi:10.3390/ijms25084308)
Supplement: Supplementary file 1 [file ijms-25-04308-s001.zip]

Archive with 1 entries (1 files):
- ijms-2934500-supplementary.pdf
